# Supplementary material for: Correlations between plasma and PET beta-amyloid levels in individuals with subjective cognitive decline: the Fundació ACE Healthy Brain Initiative (FACEHBI)
Source: Alzheimers Res Ther. 2018 Nov 29;10:119. doi: 10.1186/s13195-018-0444-1 (PMC6267075; doi:10.1186/s13195-018-0444-1)
Supplement: Supplementary file 2 — Plasma amyloid beta levels measured with ABtest for the FACEHBI samples. (XLSX 28 kb) [file 13195_2018_444_MOESM2_ESM.xlsx]

## Sheet: excel_sup
Subject	TP42	TP40	FP42	FP40	BP42	BP40	TP42/40	FP42/40	BP42/40
F177	4.68	297.185	1.75	115.233	2.93	181.952	0.015748	0.015187	0.016103
F215	4.68	276.729	2.01	122.217	2.67	154.511	0.016912	0.016446	0.01728
F124	4.68	250.384	4.34	118.448	0.34	131.937	0.018691	0.036641	0.002577
F182	4.68	238.568	1.56	92.032	3.12	146.536	0.019617	0.016951	0.021292
F127	4.68	232.411	2.12	117.719	2.56	114.693	0.020137	0.018009	0.022321
F197	4.68	231.983	1.56	106.3	3.12	125.683	0.020174	0.014675	0.024824
F214	4.68	230.361	1.56	97.0998	3.12	133.262	0.020316	0.016066	0.023413
F179	6.43	287.479	1.56	113.221	4.87	174.258	0.022367	0.013778	0.027947
F147	4.68	207.449	1.71	91.3699	2.97	116.079	0.02256	0.018715	0.025586
F035	4.68	207.352	1.56	81.6641	3.12	125.688	0.02257	0.019103	0.024823
F213	6.43	244.679	2.27	112.363	4.16	132.317	0.026279	0.020202	0.03144
F036	6.73	254.084	1.56	91.0367	5.17	163.048	0.026487	0.017136	0.031709
F123	5.75	213.554	1.56	72.4356	4.19	141.118	0.026925	0.021536	0.029691
F191	4.68	173.742	1.56	80.6332	3.12	93.1092	0.026936	0.019347	0.033509
F066	4.68	172.187	2.81	95.0506	1.87	77.1369	0.02718	0.029563	0.024243
F202	6.23	223.421	1.56	101.828	4.67	121.593	0.027885	0.01532	0.038407
F082	4.68	166.072	1.56	76.9324	3.12	89.1394	0.028181	0.020278	0.035001
F017	6.04	208.461	12.48	102.358	-6.44	106.103	0.028974	0.121924	-0.060696
F120	5.96	205.127	1.56	103.728	4.4	101.399	0.029055	0.015039	0.043393
F096	4.68	159.357	1.56	64.3257	3.12	95.0318	0.029368	0.024252	0.032831
F186	6.62	225.262	1.56	96.9476	5.06	128.315	0.029388	0.016091	0.039434
F209	7.78	260.24	1.56	121.452	6.22	138.788	0.029895	0.012845	0.044817
F189	8.92	283.153	2.46	117.35	6.46	165.803	0.031502	0.020963	0.038962
F205	8.35	256.749	2.97	126.894	5.38	129.855	0.032522	0.023405	0.041431
F013	6.04	179.788	1.56	88.685	4.48	91.1031	0.033595	0.01759	0.049175
F128	8.84	252.23	3.22	108.946	5.62	143.283	0.035047	0.029556	0.039223
F198	10.06	280.972	6.67	129.303	3.39	151.669	0.035804	0.051584	0.022351
F181	6.82	190.099	2.4	88.7153	4.42	101.384	0.035876	0.027053	0.043597
F044	6.04	167.05	7.34	99.4072	-1.3	67.643	0.036157	0.073838	-0.019219
F196	8.54	233.597	2.91	109.803	5.63	123.794	0.036559	0.026502	0.045479
F149	10.25	277.706	3.08	108.029	7.17	169.677	0.036909	0.028511	0.042257
F122	9.45	246.323	2.33	96.7002	7.12	149.623	0.038364	0.024095	0.047586
F011	6.5	168.969	1.56	70.3445	4.94	98.624	0.038469	0.022177	0.050089
F211	11.74	298.232	1.56	139.666	10.18	158.566	0.039365	0.011169	0.0642
F075	6.79	171.322	1.56	68.5111	5.23	102.811	0.039633	0.02277	0.05087
F150	9.85	244.616	3.55	107.983	6.3	136.633	0.040267	0.032876	0.046109
F210	7.59	182.573	1.56	83.3906	6.03	99.182	0.041573	0.018707	0.060797
F130	11.05	265.682	5.37	108.809	5.68	156.872	0.041591	0.049352	0.036208
F056	6.5	153.654	1.56	59.5888	4.94	94.0652	0.042303	0.026179	0.052517
F132	9.85	231.522	11.61	119.088	-1.76	112.434	0.042545	0.097491	-0.015654
F004	9.44	220.757	1.56	91.4411	7.88	129.316	0.042762	0.01706	0.060936
F178	10.25	236.27	3.23	101.093	7.02	135.177	0.043383	0.031951	0.051932
F111	8.84	203.412	2.74	77.2275	6.1	126.185	0.043458	0.03548	0.048342
F188	11.18	255.913	2.59	111.317	8.59	144.596	0.043687	0.023267	0.059407
F190	9.49	213.099	2.21	86.5259	7.28	126.573	0.044533	0.025541	0.057516
F207	10.06	224.895	1.75	100.995	8.31	123.9	0.044732	0.017328	0.06707
F073	11.45	247.735	3.88	107.61	7.57	140.124	0.046219	0.036056	0.054023
F131	15.73	337.268	7.23	144.465	8.5	192.803	0.04664	0.050047	0.044086
F157	5.12	105.907	1.56	61.5298	3.56	44.3775	0.048344	0.025354	0.080221
F065	14.38	287.879	7.65	139.652	6.73	148.228	0.049952	0.054779	0.045403
F010	9.88	195.642	1.56	72.2775	8.32	123.364	0.050501	0.021583	0.067443
F071	12.83	253.917	1.56	106.592	11.27	147.325	0.050528	0.014635	0.076497
F024	8.99	177.124	1.56	74.2924	7.43	102.832	0.050755	0.020998	0.072254
F143	14.38	282.806	2.95	130.921	11.43	151.885	0.050848	0.022533	0.075254
F173	9.24	179.74	1.56	84.7438	7.68	94.9963	0.051408	0.018408	0.080845
F109	9.85	187.718	1.64	83.4181	8.21	104.3	0.052472	0.01966	0.078715
F135	10.65	200.427	2.88	92.2052	7.77	108.222	0.053137	0.031235	0.071797
F142	14	262.123	3.48	111.393	10.52	150.73	0.05341	0.031241	0.069794
F081	10.05	186.695	1.56	89.8236	8.49	96.8718	0.053831	0.017367	0.087642
F063	9.45	174.124	1.56	91.138	7.89	82.9858	0.054272	0.017117	0.095076
F212	13.95	255.578	2.78	128.124	11.17	127.454	0.054582	0.021698	0.087639
F074	10.65	188.94	1.56	74.9042	9.09	114.036	0.056367	0.020827	0.079712
F146	14.58	254.73	3.88	102.918	10.7	151.812	0.057237	0.0377	0.070482
F005	12.3	212.494	1.56	99.3124	10.74	113.181	0.057884	0.015708	0.094892
F141	16.11	277.551	7.11	118.362	9	159.189	0.058043	0.06007	0.056537
F062	15.15	259.34	1.56	122.629	13.59	136.711	0.058417	0.012721	0.099407
F170	17.06	283.419	10.67	141.199	6.39	142.221	0.060193	0.075567	0.04493
F052	12.08	196.219	1.56	89.7131	10.52	106.506	0.061564	0.017389	0.098774
F126	14.96	242.211	5.56	117.805	9.4	124.406	0.061764	0.047197	0.075559
F018	14.02	225.856	1.56	103.695	12.46	122.161	0.062075	0.015044	0.101996
F015	10.77	172.764	1.56	86.1807	9.21	86.583	0.062339	0.018102	0.106372
F134	16.11	257.377	5.18	128.297	10.93	129.079	0.062593	0.040375	0.084677
F064	15.54	247.229	1.64	99.0923	13.9	148.136	0.062857	0.01655	0.093832
F098	12.24	194.576	1.56	75.9231	10.68	118.653	0.062906	0.020547	0.09001
F195	20	312.464	1.56	129.141	18.44	183.323	0.064007	0.01208	0.100587
F006	9.44	146.559	1.56	80.5617	7.88	65.9971	0.064411	0.019364	0.119399
F158	13.02	198.247	1.56	105.286	11.46	92.9601	0.065676	0.014817	0.123279
F027	13.8	209.014	1.56	82.102	12.24	126.912	0.066024	0.019001	0.096444
F087	19.12	287.728	1.56	106.963	17.56	180.765	0.066452	0.014584	0.097143
F057	12.3	178.152	1.56	74.2337	10.74	103.918	0.069042	0.021015	0.103351
F193	11.74	169.994	1.56	66.2787	10.18	103.716	0.069061	0.023537	0.098153
F085	17.25	245.536	1.56	103.964	15.69	141.572	0.070254	0.015005	0.110827
F086	15.54	219.247	1.56	99.3867	13.98	119.86	0.070879	0.015696	0.116636
F061	14.38	201.277	1.56	84.7493	12.82	116.527	0.071444	0.018407	0.110017
F029	21.43	299.357	1.56	115.725	19.87	183.632	0.071587	0.01348	0.108206
F140	14.96	206.87	1.56	80.2763	13.4	126.594	0.072316	0.019433	0.10585
F108	15.92	219.797	4.99	101.719	10.93	118.078	0.07243	0.049057	0.092566
F151	16.49	227.577	3.75	96.7504	12.74	130.827	0.072459	0.03876	0.097381
F152	16.87	231.878	4.28	101.524	12.59	130.354	0.072754	0.042158	0.096583
F092	11.64	159.584	1.56	56.1637	10.08	103.42	0.07294	0.027776	0.097466
F117	13.61	183.812	1.56	94.0327	12.05	89.7797	0.074043	0.01659	0.134217
F014	13.16	171.505	1.56	64.4399	11.6	107.065	0.076733	0.024209	0.108346
F033	13.16	171.294	1.56	61.6132	11.6	109.681	0.076827	0.025319	0.105761
F169	18.56	236.823	4.14	117.891	14.42	118.932	0.078371	0.035117	0.121246
F003	18.4	234.462	1.56	86.8118	16.84	147.65	0.078478	0.01797	0.114054
F139	15.92	202.591	1.56	73.6099	14.36	128.981	0.078582	0.021193	0.111335
F174	20.23	256.882	1.56	141.347	18.67	115.535	0.078752	0.011037	0.161595
F041	18.61	236.156	3.59	93.6912	15.02	142.465	0.078804	0.038317	0.10543
F080	22.6	286.215	1.56	119.43	21.04	166.785	0.078962	0.013062	0.126151
F162	20.41	258.364	5.05	142.637	15.36	115.727	0.078997	0.035404	0.132726
F105	16.49	208.401	1.56	75.3249	14.93	133.076	0.079126	0.02071	0.112191
F025	16.75	209.199	1.56	73.8218	15.19	135.377	0.080067	0.021132	0.112205
F090	15.54	193.778	1.56	92.955	13.98	100.823	0.080195	0.016782	0.138659
F208	20.86	259.743	2.59	131.036	18.27	128.707	0.08031	0.019766	0.14195
F137	26.16	325.052	6.37	120.655	19.79	204.397	0.080479	0.052795	0.096821
F023	25.54	311.911	9.96	129.556	15.58	182.354	0.081882	0.076878	0.085438
F112	4.68	56.7097	1.56	28.5819	3.12	28.1277	0.082526	0.05458	0.110922
F160	25.63	310.184	7.29	162.009	18.34	148.175	0.082628	0.044998	0.123772
F200	21.55	259.909	5.19	123.904	16.36	136.005	0.082914	0.041887	0.12029
F144	36.62	440.005	7.23	131.433	29.39	308.572	0.083226	0.055009	0.095245
F133	20.78	249.542	3.95	97.8985	16.83	151.644	0.083272	0.040348	0.110984
F020	20.83	246.306	1.56	83.837	19.27	162.469	0.08457	0.018608	0.118607
F002	23.6	277.789	5.24	120.49	18.36	157.299	0.084957	0.043489	0.11672
F106	17.44	200.692	2.12	97.1121	15.32	103.579	0.0869	0.02183	0.147906
F043	14.23	163.387	5.38	80.8383	8.85	82.5489	0.087094	0.066553	0.107209
F053	22.23	255.204	9.02	124.474	13.21	130.73	0.087107	0.072465	0.101048
F031	28.2	322.484	8.26	129.787	19.94	192.697	0.087446	0.063643	0.103479
F155	20.6	232.234	3.28	118.362	17.32	113.872	0.088704	0.027712	0.152101
F091	24.75	276.072	6.31	132.404	18.44	143.668	0.089651	0.047657	0.128352
F110	14.77	164.076	3.62	90.1931	11.15	73.8826	0.090019	0.040136	0.150915
F165	17.06	189.354	1.56	111.707	15.5	77.6465	0.090096	0.013965	0.199623
F148	19.86	220.091	2.81	89.7347	17.05	130.357	0.090235	0.031315	0.130795
F042	21.43	232.93	7.87	109.531	13.56	123.398	0.092002	0.071851	0.109888
F070	22.42	241.955	1.56	100.461	20.86	141.494	0.092662	0.015528	0.147427
F039	23.41	251.511	6	104.427	17.41	147.084	0.093077	0.057456	0.118368
F060	18.19	195.372	1.56	94.8984	16.63	100.474	0.093104	0.016439	0.165515
F037	22.23	238.345	6.61	105.472	15.62	132.873	0.093268	0.06267	0.117556
F022	22.03	235.987	1.56	93.3439	20.47	142.643	0.093353	0.016712	0.143505
F175	21.33	227.758	5.05	129.097	16.28	98.6605	0.093652	0.039118	0.16501
F083	22.78	242.982	1.56	92.4386	21.22	150.543	0.093752	0.016876	0.140956
F166	27.03	283.879	2.81	131.983	24.22	151.896	0.095217	0.021291	0.159451
F103	23.86	246.722	10.94	119.6	12.92	127.122	0.096708	0.091472	0.101635
F161	27.03	278.484	6.31	136.769	20.72	141.715	0.097061	0.046136	0.146209
F204	26.93	276.571	2.59	132.672	24.34	143.899	0.097371	0.019522	0.169146
F077	22.06	225.615	5.24	99.1905	16.82	126.424	0.097777	0.052828	0.133044
F136	26.51	270.635	4.28	103.204	22.23	167.431	0.097955	0.041471	0.132771
F194	25.77	258.748	5.43	102.608	20.34	156.14	0.099595	0.05292	0.130268
F089	22.96	230.443	1.56	80.3654	21.4	150.077	0.099634	0.019411	0.142593
F028	26.88	269.446	5.17	109.003	21.71	160.443	0.09976	0.04743	0.135313
F102	25.46	254.083	8.25	115.027	17.21	139.056	0.100204	0.071723	0.123763
F095	26.86	268.041	6.06	128.477	20.8	139.564	0.100209	0.047168	0.149036
F164	28.59	283.573	4.54	134.817	24.05	148.755	0.100821	0.033675	0.161675
F026	29.32	288.725	3.66	106.42	25.66	182.306	0.10155	0.034392	0.140753
F116	20.96	205.725	2.19	100.071	18.77	105.654	0.101883	0.021884	0.177655
F009	19.02	186.038	3.44	78.7749	15.58	107.264	0.102237	0.043669	0.14525
F059	24.96	243.343	7.67	102.034	17.29	141.309	0.102571	0.075171	0.122356
F171	25.81	250.384	2.4	120.318	23.41	130.067	0.103082	0.019947	0.179984
F121	30.65	292.202	8.9	118.661	21.75	173.54	0.104893	0.075003	0.125331
F119	20.23	190.379	3.22	82.7301	17.01	107.649	0.106262	0.038922	0.158014
F021	27.26	256.479	1.56	86.1807	25.7	170.299	0.106285	0.018102	0.150911
F076	23.68	219.797	2.54	95.859	21.14	123.938	0.107736	0.026497	0.170569
F088	26.16	236.771	1.56	98.3532	24.6	138.418	0.110486	0.015861	0.177723
F100	25.81	231.859	8.37	113.441	17.44	118.419	0.111317	0.073783	0.147274
F115	29.62	265.164	6.19	105.237	23.43	159.927	0.111705	0.05882	0.146505
F008	25.35	221.465	1.94	104.564	23.41	116.901	0.114465	0.018553	0.200254
F048	27.07	236.156	3	87.0737	24.07	149.082	0.114628	0.034454	0.161455
F068	28.42	247.566	5.05	102.583	23.37	144.983	0.114798	0.049228	0.161191
F153	28.08	243.416	1.56	80.1608	26.52	163.255	0.115358	0.019461	0.162446
F129	24.75	213.931	5.94	74.1004	18.81	139.831	0.115691	0.080162	0.13452
F079	33.83	291.336	7.11	134.971	26.72	156.366	0.11612	0.052678	0.170881
F107	32.33	274.198	6.06	130.313	26.27	143.884	0.117908	0.046503	0.182577
F069	38.87	325.59	6	140.289	32.87	185.302	0.119383	0.042769	0.177386
F049	37.61	314.921	8.96	116.899	28.65	198.021	0.119427	0.076647	0.144682
F084	25.98	213.123	2.19	90.9287	23.79	122.194	0.121902	0.024085	0.194691
F047	33.71	272.654	6.13	102.867	27.58	169.787	0.123636	0.059591	0.162439
F203	22.24	178.516	2.01	84.0132	20.23	94.503	0.124583	0.023925	0.214067
F199	31	248.636	5.07	108.877	25.93	139.759	0.12468	0.046566	0.185534
F168	29.97	240.309	8.84	121.118	21.13	119.191	0.124714	0.072987	0.177278
F154	41.25	327.25	11.33	139.336	29.92	187.915	0.12605	0.081314	0.159221
F156	38.07	301.516	1.56	125.18	36.51	176.337	0.126262	0.012462	0.207047
F145	25.81	200.821	7.23	90.5815	18.58	110.24	0.128522	0.079818	0.168541
F078	30.98	238.335	1.92	95.4049	29.06	142.93	0.129985	0.020125	0.203317
F040	29.32	223.756	7.28	88.685	22.04	135.071	0.131035	0.082088	0.163173
F050	35.68	263.724	7.8	101.662	27.88	162.062	0.135293	0.076725	0.172032
F183	39.24	280.816	8.59	132.354	30.65	148.462	0.139736	0.064902	0.20645
F097	36.29	259.34	5.69	109.853	30.6	149.487	0.139932	0.051796	0.2047
F125	34.33	238.571	10.16	109.903	24.17	128.668	0.143899	0.092445	0.187848
F113	34.82	240.236	6.12	105.846	28.7	134.39	0.144941	0.05782	0.213558
F184	26.6	181.936	2.27	84.5201	24.33	97.416	0.146205	0.026858	0.249754
F159	39.19	267.287	8.01	140.419	31.18	126.868	0.146621	0.057044	0.245766
F038	32.81	223.405	6.07	94.2844	26.74	129.121	0.146863	0.06438	0.207093
F094	39.35	258.36	7.53	115.027	31.82	143.334	0.152307	0.065463	0.221999
F099	32.67	213.871	5.31	95.9597	27.36	117.912	0.152755	0.055336	0.232038
F030	59.46	381.224	9.65	126.527	49.81	254.697	0.155971	0.076269	0.195565
F167	50.09	295.925	16.5	148.419	33.59	147.507	0.169266	0.111172	0.227719
F163	50.68	297.257	6.99	135.048	43.69	162.209	0.170492	0.051759	0.269344
F118	56.89	333.492	13.91	159.962	42.98	173.53	0.170589	0.086958	0.24768
F185	52.84	296.135	20.41	129.303	32.43	166.832	0.178432	0.157846	0.194387
F192	48.48	255.745	8.48	94.9528	40	160.792	0.189564	0.089308	0.248768
F001	42.4	210.667	7.41	71.4966	34.99	139.171	0.201265	0.103641	0.251418
F054	55.84	257.592	4.03	87.8041	51.81	169.788	0.216777	0.045898	0.305146
F201	92.71	418.656	24.48	150.191	68.23	268.466	0.221447	0.162993	0.254148
F093	67.97	290.887	4.01	112.508	63.96	178.38	0.233664	0.035642	0.358561
F104	84.63	298.601	14.27	122.921	70.36	175.68	0.283422	0.116091	0.4005
F058	69.83	232.588	12.48	103.006	57.35	129.583	0.30023	0.121159	0.442575
F019	60.2	196.027	8.32	77.4724	51.88	118.554	0.307101	0.107393	0.437605
F007	88.43	275.079	14.41	94.8748	74.02	180.205	0.321471	0.151884	0.410755
F055	99.11	299.923	7.01	101.382	92.1	198.541	0.330451	0.069144	0.463883
F012	101.11	218.623	15.35	80.9488	85.76	137.674	0.462487	0.189626	0.622922
